# Supplementary material for: Transcriptome Profiling of Hippocampus After Cerebral Hypoperfusion in Mice
Source: J Mol Neurosci. 2023 Jun 2;73(6):423–36. doi: 10.1007/s12031-023-02123-0 (PMC10432347; doi:10.1007/s12031-023-02123-0)
Supplement: Supplementary file 2 — Supplementary file2 (XLSX 12 KB) [file 12031_2023_2123_MOESM2_ESM.xlsx]

## Sheet: RNA-seq
Table S1: Quality control for RNA-seq.								qc_report						trimqc_report
condition	genotype	gender	age	tissue	Library name	Sequencer	Sequencing type	R1_reads	R1_GC%	R1_deduplicate	R2_reads	R2_GC%	R2_deduplicate	R1_reads	R1_GC%	R1_deduplicate	R2_reads	R2_GC%	R2_deduplicate	alignment rate
Sham	C57	male	14 weeks	right hippocampus_from_whole_brain	RNA_seq_Sham_1	Illumina NovaSeq 6000	PE150	21368914	48	0.50779	21368914	48	0.532661	21367282	48	0.508004	21367282	48	0.532764	0.9653
Sham	C57	male	14 weeks	right hippocampus_from_whole_brain	RNA_seq_Sham_2	Illumina NovaSeq 6000	PE150	21170081	48	0.509695	21170081	48	0.521693	21168463	48	0.509993	21168463	48	0.521859	0.9661
Sham	C57	male	14 weeks	right hippocampus_from_whole_brain	RNA_seq_Sham_3	Illumina NovaSeq 6000	PE150	21908145	48	0.493149	21908145	48	0.503487	21906461	48	0.493526	21906461	48	0.503644	0.9666
BCAS	C57	male	14 weeks	right hippocampus_from_whole_brain	RNA_seq_BCAS_1	Illumina NovaSeq 6000	PE150	19878183	49	0.534746	19878183	49	0.553568	19870004	48	0.535195	19870004	49	0.55375	0.9614
BCAS	C57	male	14 weeks	right hippocampus_from_whole_brain	RNA_seq_BCAS_2	Illumina NovaSeq 6000	PE150	18479409	48	0.536971	18479409	49	0.546866	18471579	48	0.537345	18471579	48	0.547057	0.9672
BCAS	C57	male	14 weeks	right hippocampus_from_whole_brain	RNA_seq_BCAS_3	Illumina NovaSeq 6000	PE150	18516931	49	0.546658	18516931	49	0.557594	18515489	49	0.546818	18515489	49	0.557722	0.961
