# Supplementary material for: Transcriptome Profiling of Hippocampus After Cerebral Hypoperfusion in Mice
Source: J Mol Neurosci. 2023 Jun 2;73(6):423–36. doi: 10.1007/s12031-023-02123-0 (PMC10432347; doi:10.1007/s12031-023-02123-0)
Supplement: Supplementary file 3 — Supplementary file3 (XLSX 11 KB) [file 12031_2023_2123_MOESM3_ESM.xlsx]

## Sheet: GSEA analysis
Table S3：GSEA analysis of BCAS vs Sham
Biological Process	NES	Padj
response to interferon-beta	2.23759	1.92e-15
activation of innate immune response	2.2119	4.06e-14
cellular response to interferon-beta	2.21068	1.38e-13
positive regulation of innate immune response	2.20257	4.88e-22
regulation of innate immune response	2.16838	1.03e-29
positive regulation of response to biotic stimulus	2.1668	4.09e-25
antigen processing and presentation of peptide antigen	2.15714	1.06e-12
neutrophil chemotaxis	2.14112	3.14e-15
response to interferon-gamma	2.13097	6.56e-19
antigen processing and presentation of peptide or polysaccharide antigen via MHC class II	2.13014	5.88e-10
receptor localization to synapse	-2.22356	0.000106263
protein localization to postsynaptic specialization membrane	-2.22593	0.00108023
neurotransmitter receptor localization to postsynaptic specialization membrane	-2.22593	0.00108023
synaptic transmission, dopaminergic	-2.22861	0.000903947
regulation of postsynaptic membrane potential	-2.2465	1.48e-07
regulation of postsynaptic membrane neurotransmitter receptor levels	-2.2666	4.37e-06
regulation of postsynaptic neurotransmitter receptor activity	-2.32589	0.000214934
NADH dehydrogenase complex assembly	-2.39986	3.42e-05
mitochondrial respiratory chain complex I assembly	-2.39986	3.42e-05
protein localization to synapse	-2.41858	3.15e-07
