# Supplementary material for: Transcriptome Profiling of Hippocampus After Cerebral Hypoperfusion in Mice
Source: J Mol Neurosci. 2023 Jun 2;73(6):423–36. doi: 10.1007/s12031-023-02123-0 (PMC10432347; doi:10.1007/s12031-023-02123-0)
Supplement: Supplementary file 4 — Supplementary file4 (XLSX 96 KB) [file 12031_2023_2123_MOESM4_ESM.xlsx]

## Sheet: DESeq2
Gene name	Log2FC	Padj
2610203C22Rik	1.0212	0.00574978
Mcm3	1.74625	6.86403e-15
Tram2	1.11476	0.000265004
Ptpn18	2.62795	1.66991e-08
Gm28417	1.92317	0.00907289
Neurl3	3.14902	8.91007e-25
Il1rl2	2.93831	2.89802e-23
Il1rl1	2.69595	8.25182e-08
Il18r1	5.87415	2.09142e-05
Il18rap	3.23475	4.93409e-06
Col3a1	3.07429	5.31945e-05
Col5a2	1.22322	1.37987e-12
Dnah7b	1.03792	0.000613919
Stat1	1.45368	4.33867e-19
Stk17b	1.06967	8.38235e-07
Ankrd44	1.04206	8.58483e-09
Aox3	1.00065	0.000230711
Cflar	1.15094	2.38213e-10
Casp8	1.96266	2.62704e-10
Cd28	3.74838	4.13863e-06
Icos	2.56796	0.000168168
Fn1	1.16613	2.95213e-07
Igfbp5	1.54301	3.14904e-58
Cxcr2	3.32619	0.0495841
Slc11a1	3.82719	4.38273e-96
Cyp27a1	1.13099	1.72651e-06
Serpine2	1.19925	6.59993e-20
Gm5529	1.28915	0.0147695
A530040E14Rik	4.67973	0.00296199
Sp110	4.22226	6.45457e-31
Sp140	3.23142	1.06053e-17
Sp100	2.38441	3.80394e-30
A630001G21Rik	2.42617	7.07133e-15
2810459M11Rik	1.38633	5.93769e-25
Htr2b	3.80731	1.53886e-05
B3gnt7	1.96779	2.2151e-05
Inpp5d	2.98967	3.71317e-55
Ugt1a7c	2.99138	9.11896e-16
Glrp1	4.54266	3.43486e-11
Mlph	2.63139	1.3461e-16
Gpr35	2.57989	1.99588e-06
Sned1	1.146	3.54373e-07
Ano7	1.33616	0.00942951
Pdcd1	6.5671	3.21182e-28
Tnfrsf11a	1.43661	7.44699e-08
Tfcp2l1	1.79062	2.15662e-14
Sctr	1.94806	1.21328e-07
Tmem37	1.84904	2.65803e-08
Steap3	1.2652	2.2372e-11
Cxcr4	1.72711	1.45977e-09
Ikbke	2.2866	3.84275e-15
Ctse	4.9319	5.58222e-14
Rab7b	3.32064	1.40267e-31
Pm20d1	1.32518	3.37547e-06
Rab29	1.3546	1.70644e-14
Nuak2	1.78308	2.38213e-10
Lax1	2.56094	0.00584765
Fmod	1.62442	0.00580982
Chil1	1.75101	3.95214e-23
Ptpn7	4.13329	1.00376e-05
Mroh3	1.57245	0.0334584
Ptprc	3.94829	2.50074e-76
A130071D04Rik	5.80986	0.00178997
Aspm	1.9452	0.00121553
Cfh	1.88669	2.02245e-28
Rgs1	4.55009	1.21827e-12
Pla2g4a	1.19033	4.54876e-07
Prg4	1.26835	2.52477e-05
Gm37893	1.06398	0.00515736
Niban1	1.42506	1.85358e-09
Ncf2	2.94618	1.24219e-77
Npl	1.69333	3.03126e-08
Gm29291	4.73762	7.55858e-05
Gm28286	2.53009	0.00465423
Mr1	1.08605	2.82155e-06
Tor3a	1.98964	2.69496e-20
Cryzl2	1.46832	9.18597e-22
Prdx6	1.40163	2.86704e-56
Tnfsf18	3.84402	0.0288412
Fasl	3.76053	0.00145476
Myoc	1.13238	3.94088e-10
Fmo2	1.74414	6.44138e-07
Sele	5.68094	0.00446202
Selp	4.0918	0.0352662
Gm20743	1.35948	0.000187133
Gm37403	1.4895	0.0238077
Rcsd1	1.86968	5.43191e-17
Creg1	1.47975	1.25012e-24
Cd247	3.51937	0.00482588
Dusp27	1.70924	0.0484482
Fcgr2b	3.99048	1.05855e-88
Fcgr4	5.82933	1.97931e-07
Fcgr3	3.24311	5.35916e-105
Fcer1g	3.64297	1.94677e-77
Arhgap30	2.85532	1.16157e-23
F11r	2.07621	1.56174e-28
Cd244a	5.12947	1.70185e-09
Ly9	6.94276	1.62259e-54
Slamf7	3.29178	0.000129111
Cd48	4.20994	1.61814e-36
Cd84	3.96408	1.36718e-76
Gm10521	3.24193	5.12059e-05
Slamf6	3.75295	2.04686e-13
Slamf9	3.75664	3.20981e-35
Tagln2	1.53498	5.38727e-11
Slamf8	3.87504	1.44552e-09
Fcrl6	3.19413	0.0454503
Aim2	1.79154	5.67898e-23
Ifi206	5.399	1.24698e-18
Ifi214	5.96273	0.000928745
Ifi213	4.68784	9.48846e-24
Ifi209	4.76989	4.73703e-31
Ifi208	4.46807	6.10442e-08
Ifi207	5.61523	6.79588e-40
Ifi204	6.1229	6.98787e-25
Ifi211	5.04825	3.69235e-23
Ifi205	5.39636	0.00042267
Gm38158	2.66923	3.5636e-08
Gm37033	2.23534	0.0483988
Ephx1	1.00627	3.05001e-05
Gm37069	1.35117	2.86632e-06
Hlx	2.72709	1.15999e-11
Cenpf	1.46468	0.000397844
Batf3	1.40042	0.00484958
Atf3	3.67215	1.676e-39
Gm37168	2.56378	7.94744e-06
Pacc1	1.34407	4.59354e-15
Nek2	1.05214	0.0374364
Traf5	1.08425	0.003807
Hhat	1.22815	0.0125597
Traf3ip3	2.76106	4.48089e-16
Ccdc170	1.37872	0.00424589
Myct1	1.10317	0.00511935
Ulbp1	3.14477	2.86972e-08
Zc3h12d	1.9329	0.0299783
Adgb	1.29277	0.000361211
Rab32	2.29476	4.71419e-16
Stx11	1.26463	0.0165373
Adgrg6	1.45989	1.43849e-05
Txlnb	1.13139	0.000133354
Ifngr1	1.64581	1.23802e-21
Gm26740	3.49784	0.000482726
Hmgb1-ps8	2.84638	0.0125597
C920009B18Rik	6.25663	5.15464e-07
Eya4	1.8519	2.23093e-20
Enpp1	1.20937	6.33604e-07
Epb41l2	1.57537	5.38424e-29
Smlr1	3.15204	0.0487869
Arhgap18	1.31598	4.71191e-12
Themis	2.03103	0.0259118
Calhm6	3.35966	1.17767e-07
Nt5dc1	1.12135	6.01709e-06
Slc16a10	1.03745	3.50113e-06
Mical1	1.04026	2.50845e-10
Crybg1	1.36912	9.20227e-05
Prdm1	2.04415	3.09329e-09
Lilrb4b	4.92602	6.69222e-05
Lilrb4a	5.64016	1.39585e-35
Gm46224	6.54549	5.24733e-05
Gm48786	5.04848	0.0207945
Sowahc	1.4119	5.99349e-08
Cdh23	1.41115	4.70162e-05
Vsir	2.57974	2.41231e-50
Slc29a3	1.41399	3.5741e-15
Gm26947	2.91835	5.04489e-06
Sgpl1	1.48545	6.81708e-23
Pald1	1.57726	2.96774e-20
Col13a1	1.065	0.00999345
Tacr2	2.33097	0.044622
Srgn	1.95916	1.23967e-31
Dna2	2.2417	1.60768e-09
Egr2	1.73196	2.51052e-08
Cdk1	3.47272	1.73128e-17
Gm34776	1.46253	1.69811e-05
Mmp11	1.08148	3.56083e-05
Col18a1	1.30666	1.25136e-06
Itgb2	4.10333	2.93384e-74
Lrrc3	1.80809	1.44684e-15
Plpp2	1.00646	0.00501019
Ptbp1	1.00827	1.73964e-15
Arhgap45	3.08938	2.30636e-60
Sbno2	1.34234	1.98547e-19
Smim24	1.05241	0.049226
Gna15	2.70476	1.37863e-23
Aldh1l2	1.85146	1.93843e-14
Igf1	1.83035	4.78334e-17
Gas2l3	1.77761	4.19827e-12
Elk3	1.5739	1.37587e-22
Galnt4	1.07566	1.8647e-07
Acss3	1.70014	0.000578154
Pawr	1.07992	1.43018e-05
Glipr1	1.52696	1.54116e-05
Tph2	1.32079	0.00625169
Lyz2	4.86909	2.95283e-109
Lyz1	2.083	0.0483988
Irak3	1.34981	0.000507873
Gns	1.3652	2.5018e-25
Sros1	3.02381	5.1087e-16
Arhgap9	3.30542	7.91452e-35
Stat6	1.70116	3.90399e-14
Esyt1	1.02926	5.89279e-08
Cdk2	1.48868	3.06159e-07
Mmp19	1.98185	0.000102194
Tmem198b	1.03397	6.76808e-07
Cd63	1.54416	8.38067e-21
Tcn2	1.85674	1.85891e-15
Osm	4.44207	1.59076e-09
Lif	1.14969	0.00433935
Aebp1	1.69063	3.69384e-14
Myo1g	2.80354	2.54009e-13
Abca13	3.20616	0.00462357
Ikzf1	3.32471	4.72409e-56
Plek	3.62414	5.35916e-105
Efemp1	1.04644	3.63594e-14
Sh3pxd2b	1.12358	4.33044e-22
Stk10	1.77543	5.9411e-18
Lcp2	2.73508	1.8832e-29
Dock2	3.37941	1.39613e-52
Hmmr	1.43048	0.003197
Havcr2	3.36362	5.01471e-40
Irgm1	2.06043	1.90288e-33
Gm5431	4.62092	2.40517e-20
Gm12185	3.99975	2.30093e-07
9930111J21Rik1	3.27295	0.023869
Tgtp1	1.24552	0.0326427
9930111J21Rik2	2.78972	2.88178e-23
Tgtp2	1.55654	3.79047e-06
Ifi47	2.06819	7.09414e-10
Scgb3a1	5.38765	0.00209868
Gfpt2	1.07598	1.82914e-08
Ltc4s	2.21473	1.17241e-07
Irf1	1.32706	3.03343e-15
Slc22a4	1.2594	9.50919e-14
Pdlim4	1.32757	2.78992e-18
Gpx3	1.22029	6.68108e-05
Gm2a	1.06134	5.19591e-18
Sparc	1.42789	3.93281e-19
Gm12250	4.89335	5.43873e-13
Igtp	2.01528	6.51308e-16
Irgm2	1.96618	1.59614e-22
Nlrp3	2.89212	1.93656e-19
Srebf1	1.03208	3.68148e-20
Tnfrsf13b	2.32354	7.01276e-12
Grap	1.43764	1.25356e-06
Pmp22	1.74861	2.74442e-22
Hs3st3b1	1.93077	2.34711e-07
Cfap52	1.09408	9.91513e-05
Pik3r5	2.31834	5.59855e-18
Aurkb	2.65676	0.000885507
Cd68	4.15067	4.35959e-98
Tnfsf13	1.21394	0.047392
Kctd11	1.17868	0.000301536
Acap1	2.46363	8.44221e-05
Slc2a4	1.90316	2.76411e-12
Clec10a	1.90527	0.000558558
Alox15	5.43699	0.027293
Cxcl16	3.57604	2.67953e-47
Zmynd15	2.98494	1.17343e-10
Scimp	3.4847	0.000433541
Nlrp1a	2.09418	0.00248257
Nlrp1b	2.39187	2.64156e-10
Nlrp1c-ps	3.6686	0.000171668
Pimreg	2.2243	0.0051099
Xaf1	1.77998	1.0951e-15
Spns3	1.94829	0.0015548
Haspin	2.70865	3.52677e-05
Serpinf1	1.6719	2.09439e-12
Serpinf2	3.3851	2.31217e-23
Abhd15	1.62285	0.0133789
Lgals9	2.52416	3.76792e-27
Evi2a	1.03248	2.47859e-09
Adap2	2.36137	1.0073e-19
Adap2os	1.99929	0.000940818
Ccl2	3.96039	0.0151737
Ccl7	2.92783	0.0298439
Ccl11	6.27313	3.89103e-06
Ccl12	5.5428	1.38314e-24
Ccl8	3.40297	5.12784e-05
Slfn5	2.46279	1.73483e-25
Slfn9	3.67878	1.9237e-28
Slfn8	4.00355	2.95894e-39
Slfn2	3.22982	1.37383e-25
Slfn1	4.37671	4.23097e-09
Slfn4	5.467	6.27981e-16
AI662270	2.47095	0.00624964
Ccl5	3.92535	2.4416e-15
Ccl9	3.55544	3.90019e-61
Ccl6	5.49132	3.82517e-154
Ccl3	8.22543	3.87657e-37
Ccl4	5.62017	2.3819e-25
Wfdc17	3.59532	4.54222e-07
Prr11	2.29777	9.52289e-07
Rnf43	1.05023	0.00013315
Mir142hg	2.29235	0.0118317
Lpo	1.5663	0.000351019
Scpep1	1.36281	3.49165e-17
Trim25	1.71479	4.99278e-15
Ankfn1	1.30128	0.0375619
Pctp	1.78083	2.23178e-09
Abcc3	2.76081	1.18548e-25
Gm11545	3.80039	0.00676839
Col1a1	2.11526	0.000481575
Abi3	3.24522	1.84766e-20
Gngt2	3.14478	3.66185e-19
Hoxb4	4.97698	0.0286396
Gpr179	1.83712	0.0024865
Arl5c	1.7275	9.77213e-08
Ikzf3	3.6886	0.00238352
Top2a	2.34513	3.63294e-08
Ccr7	3.58715	0.00198041
Dhx58	3.03632	2.44624e-20
Stat5a	1.75883	1.73377e-09
Stat3	1.0244	1.20526e-12
Naglu	2.12441	1.23967e-31
Ifi35	1.97046	1.83648e-11
Tmem106a	3.84241	1.09731e-38
Grn	2.82455	1.19294e-44
Fam187a	1.90971	0.0370342
Gfap	3.27417	2.2829e-196
Kif18b	2.12363	0.00439145
Map3k14	1.27177	6.62151e-13
Arhgap27os3	2.94185	0.00222894
Itgb3	2.29123	1.38829e-24
Mrc2	1.96578	4.33177e-22
Cd79b	2.30163	3.64605e-05
Milr1	4.8486	2.86324e-27
Slc16a6	1.14193	1.93621e-07
Abca9	1.85189	1.43558e-41
Kcnj2	1.66049	5.20385e-32
Cd300a	2.85653	2.25584e-18
Cd300lb	5.81279	9.31614e-10
Cd300ld	3.30497	1.26017e-06
Cd300c2	3.51159	1.47915e-53
Cd300lf	5.73996	5.07519e-25
Unc13d	1.80999	3.44057e-10
Trim47	1.46156	3.38847e-11
Sphk1	1.03226	0.00282459
Rhbdf2	1.55537	8.82506e-14
Tmc6	1.20475	3.43682e-08
6030468B19Rik	2.43404	0.0140237
Syngr2	1.91581	8.94555e-22
Tk1	2.05612	3.29502e-06
Birc5	1.13592	0.0306814
Socs3	2.81834	1.61168e-20
Lgals3bp	4.08169	1.67161e-19
C1qtnf1	1.22695	5.62589e-05
Rnf213	2.7546	5.64313e-33
Dcxr	1.06948	4.03575e-06
Cbr2	1.01877	0.0106313
Slc16a3	1.90484	4.75754e-12
Sdc1	1.25422	0.000621123
Greb1	1.60741	0.0437522
Pqlc3	1.34721	3.46201e-07
Adam17	1.39462	1.00081e-14
Rrm2	1.61317	0.00014161
Rsad2	3.141	2.73047e-34
Pik3cg	2.71038	7.2665e-39
Heatr5a	1.06767	3.40765e-11
Egln3	1.24833	2.80015e-07
Baz1a	2.12035	1.19172e-11
Clec14a	1.02896	9.4338e-05
Mis18bp1	1.56473	0.000944433
Pygl	1.50921	2.21989e-11
Lrrc9	1.30295	0.00095577
Prkch	1.42345	7.04455e-15
Zfp36l1	1.20284	5.57595e-16
Npc2	2.0641	2.88119e-40
Ltbp2	1.57027	0.0137064
Batf	1.74869	0.0200414
Gpr65	5.39403	6.57889e-19
Rin3	2.08552	3.25024e-16
Lgmn	1.8427	8.83033e-22
Gm15523	4.05026	0.0151413
Ifi27l2a	5.25119	2.68295e-41
Serpina3f	3.10189	0.0294793
Serpina3i	4.96019	2.56665e-07
Serpina3n	2.73929	5.7372e-70
Exoc3l4	1.0772	0.0431408
Tnfaip2	2.73539	1.4845e-19
Aspg	2.34582	1.26987e-45
Pld4	2.91632	3.54068e-34
Gpr132	3.48645	0.000318147
Igha	4.297	1.25592e-26
Ighg2c	1.53691	0.0240245
Ighg2b	3.97443	0.0010836
Ighm	1.91532	1.27894e-05
Ighv1-26	6.0083	0.000562349
Calml3	5.59856	0.00323481
Gpr137b-ps	1.00215	1.88344e-08
Nid1	1.31255	2.06749e-08
Sugct	1.12167	7.01597e-07
Aoah	2.82465	4.88375e-05
H4c8	1.63331	9.39852e-05
H4c3	1.79504	0.019624
Hfe	1.47514	1.67278e-09
4930447K03Rik	2.69743	0.0230679
F13a1	1.35083	1.512e-06
Ly86	4.15327	1.90951e-95
Bmp6	1.23393	3.8797e-06
Gm10790	1.42935	4.31675e-08
Cd83	1.50805	1.74385e-20
Susd3	2.61951	1.26254e-15
Fgd3	1.27272	1.89359e-09
Omd	1.46011	0.000733001
Ogn	1.05515	2.4242e-08
S1pr3	2.58942	2.4571e-48
Syk	2.43542	5.04991e-27
Hk3	3.17009	2.0115e-19
Tifab	2.98862	5.85683e-44
Tgfbi	1.54214	2.02949e-06
Mir7-1	1.38725	0.0308019
Ctla2a	1.23962	0.000624012
Slc35d2	1.24798	0.00341201
1810034E14Rik	1.50192	0.0213216
Ctsl	2.1351	8.44252e-44
Zfp456	1.30059	0.0381077
Slc12a7	1.22086	6.52061e-08
Ftl1-ps1	1.66995	3.25905e-07
Erap1	1.29377	1.01066e-11
Lhfpl2	1.09175	3.78536e-13
Hexb	3.0455	3.67246e-68
Gm5086	3.08447	5.04279e-19
Naip2	4.2434	2.42441e-50
Naip5	3.71836	6.8682e-44
Naip3-ps1	4.35291	0.000950794
Naip6	3.30057	3.14219e-23
Cenph	1.29908	0.0435236
Ccnb1	1.86308	0.000459102
Gm36638	5.10794	0.0200414
Cd180	4.53838	3.47504e-26
Map3k1	1.08836	8.75253e-10
Gm15326	4.1825	0.00146005
Il6st	1.07355	2.97806e-12
Il31ra	2.93152	0.00652313
Cspg4b	1.46276	0.000119125
Hspb3	1.18369	0.0437114
Itga2	1.20403	0.0340759
BC147527	3.39757	1.50304e-05
Il3ra	1.84743	1.7293e-11
Plau	3.04053	9.43003e-62
Lrmda	2.81487	2.51424e-06
Stab1	1.87828	9.90993e-17
Galnt15	2.07221	4.75198e-18
3425401B19Rik	2.46853	0.004701
Tmem273	3.45649	1.55382e-18
Vstm4	1.21188	3.94088e-10
Wdfy4	2.97609	6.13231e-23
Arhgap22	1.05392	0.00221221
Syt15	1.46313	0.000832998
2610528A11Rik	2.50799	0.000562349
A530076I17Rik	1.58471	0.0230475
Gch1	1.07035	0.00456203
Lgals3	4.04335	6.32032e-35
Dlgap5	2.13433	0.00252931
Tep1	1.95751	1.19798e-19
Pnp	1.14532	1.31434e-06
Rnase4	2.16281	2.364e-32
Ang	3.05142	9.18751e-18
Rnase6	1.83963	0.000796502
Trac	1.52057	0.000908666
Abhd4	1.06288	1.22473e-26
Slc7a7	2.62305	1.30416e-25
Ajuba	1.17547	0.000644259
Irf9	1.88148	6.23229e-27
Tgm1	6.64552	4.59279e-30
Dhrs1	1.16849	6.41338e-18
Ripk3	1.52129	0.00994357
Gzmb	4.12777	0.00628095
Parp4	1.20511	2.72756e-05
Phf11a	4.77217	2.0624e-09
Phf11b	4.55358	3.34734e-27
Phf11d	3.63215	1.97085e-05
Spata13	1.79105	9.40679e-18
Arl11	4.65125	7.96185e-48
Ctsb	1.77976	7.85781e-29
Fam167a	1.50424	1.22473e-06
Pbk	2.28827	5.14402e-05
Esco2	1.77035	0.0360975
Clu	1.12813	7.66167e-31
Cdca2	1.65609	0.00581414
Loxl2	1.96353	3.5205e-05
Tnfrsf10b	1.10155	0.0210461
Reep4	1.04498	0.000682381
Dok2	1.91003	0.000251738
Lpar6	1.15213	1.90154e-08
Rubcnl	2.68698	6.76759e-14
Lcp1	2.72078	2.14866e-41
Lacc1	1.71513	2.60014e-18
Epsti1	3.83472	3.01359e-30
Tnfsf11	6.28972	0.000178078
Elf1	1.36761	2.90525e-14
Cnmd	1.55147	8.99999e-06
4930517O19Rik	3.13085	0.00518538
Gm34589	2.8662	4.98119e-05
Acod1	3.23011	0.000328605
Gpr183	2.99848	2.53605e-31
Selenop	1.09128	1.39183e-18
C6	5.30344	0.034975
Ptger4	1.88778	6.37675e-09
Dab2	1.36995	2.00513e-11
Fyb	3.71881	3.08123e-56
Osmr	2.69045	4.22487e-49
Gm37310	1.3885	0.0300917
Il7r	1.79208	0.00815378
Rai14	1.25848	1.53983e-15
4930556M19Rik	1.29641	0.0301801
Adamts12	1.67282	0.0120396
Dap	1.59426	3.50835e-15
Cpq	1.39502	7.93357e-10
Gm10384	2.99199	5.05735e-06
AU022793	2.38042	0.000113613
Angpt1	1.36846	5.00749e-19
Gm17473	2.02025	0.0363827
Tnfrsf11b	1.33974	0.000519142
Has2	1.85739	0.00120302
Gm2682	5.64817	0.00245945
Tmem71	1.92621	2.38111e-07
Sla	1.61412	6.32797e-13
Gm39556	3.39349	0.0315271
Ly6i	3.32644	0.00278268
Ly6c2	7.52887	4.82488e-08
Gsdmd	2.36795	1.04008e-35
Mroh6	2.799	0.049572
Parp10	2.34476	3.26195e-22
Smpd5	2.43215	4.04737e-06
Apol9a	4.7303	0.00178576
Apol10b	2.40318	0.000992221
Apol9b	2.10164	0.0126083
Ncf4	3.43515	3.07336e-22
Csf2rb2	2.88691	3.91552e-34
Csf2rb	3.96843	4.12068e-54
Il2rb	2.39132	5.27304e-06
Rac2	3.46975	5.88487e-47
Cyth4	2.35087	4.00278e-42
Mfng	1.59604	3.36097e-10
Lgals1	1.25321	1.02082e-13
Galr3	3.78484	9.7653e-07
Gm3924	5.30068	0.0127276
Baiap2l2	2.59801	7.81683e-27
Maff	2.35091	1.25263e-14
Kdelr3	1.3275	0.000693294
Sun2	1.14359	1.12913e-26
Gm16576	1.22308	0.00155935
Apobec3	2.37795	1.3949e-21
Grap2	2.12193	0.000595934
Shisa8	1.15645	0.000153718
Nfam1	2.82606	3.9451e-37
Serhl	1.22053	0.000477784
Bik	3.7511	0.00200098
Tspo	2.3227	4.18356e-28
Parvg	1.5807	3.88042e-12
Ppara	1.08453	0.0143511
Gtse1	1.84139	0.000207165
Celsr1	1.08054	1.38957e-09
Plxnb2	1.38693	1.18461e-13
Irak4	1.87392	3.91903e-09
Endou	1.85981	6.79426e-09
Vdr	1.82273	0.027464
Troap	2.47709	0.000624585
Fmnl3	1.78379	1.26765e-29
Smagp	1.874	1.34821e-08
Bin2	2.42359	5.27614e-22
Cela1	1.59494	7.96742e-07
Fignl2	1.14093	1.89026e-07
Krt80	1.46375	0.00525021
Soat2	3.1954	7.14217e-06
Itgb7	1.86616	9.24238e-07
Gpr84	4.02704	3.13603e-17
Itga5	2.37005	9.06737e-19
Nckap1l	2.91949	9.7819e-52
Glycam1	4.88417	2.5998e-16
Gm15539	2.69018	0.00481637
Nlrc3	2.28777	2.63467e-06
Ciita	1.23283	0.00439831
Socs1	1.02365	0.00534591
Litaf	1.06795	2.88682e-10
Tnfrsf17	2.45838	0.00435079
Sdf2l1	1.22185	2.44856e-10
Scarf2	1.09106	9.39806e-08
Klhl6	3.37463	1.60338e-54
Liph	1.89064	2.14049e-05
Igf2bp2	1.69281	0.00446621
Kng2	6.365	0.000183114
St6gal1	1.00217	6.74002e-13
Rtp4	2.89256	5.17834e-23
P3h2	1.27603	5.88858e-05
Apod	1.35853	0.00176757
Nrros	1.58973	6.53285e-18
Itgb5	2.32606	2.69955e-65
Parp14	3.04542	5.9133e-36
Dtx3l	1.79032	3.41686e-18
Parp9	2.23348	1.98063e-19
Cd86	3.41158	4.16213e-49
Hcls1	3.09141	2.23963e-49
Pla1a	1.25509	0.018007
Cd80	1.82921	4.56216e-05
Cd200r1	3.93695	1.51396e-10
Gm19142	5.27829	0.00889558
Cd200r4	9.10326	3.17683e-12
Ccdc80	1.3865	3.00459e-11
Btla	1.46751	0.0428401
Cd96	2.81701	0.0399685
St3gal6	1.07491	1.12581e-12
Pros1	2.03456	3.0165e-31
Samsn1	3.99071	4.34469e-47
A730009L09Rik	1.25103	0.0286345
Adamts5	1.0498	0.00210355
Bach1	1.07053	2.28995e-13
Ifnar2	1.18841	6.33827e-14
Il10rb	1.60009	4.97506e-13
Runx1	3.78782	2.15867e-36
Chaf1b	1.50951	0.0148663
Mx1	5.43265	2.62292e-10
Mx2	2.38691	2.89327e-09
Gm15590	1.80835	0.0279933
4933426B08Rik	5.20562	0.012151
Tagap	2.84836	2.26341e-16
Thbs2	1.51772	3.71939e-11
Mmp25	1.57581	0.0147178
Tnfrsf12a	1.10596	0.00094534
Jpt2	1.17518	1.47239e-07
Itpr3	1.02464	2.17201e-06
Ip6k3	2.11391	2.68138e-06
Gm35290	1.77163	0.0462722
Def6	1.46207	0.000236268
Tead3	1.30924	1.34085e-08
Cdkn1a	1.39329	3.65264e-06
Fgd2	2.05718	3.01227e-21
Rasal3	3.24364	1.59304e-56
Myo1f	3.81895	4.16353e-73
Tapbp	1.4527	3.95214e-23
H2-K1	3.09736	5.71913e-57
H2-Oa	3.96042	3.71377e-14
H2-DMb2	2.66312	0.00157643
H2-DMb1	2.78144	6.79844e-20
Psmb9	2.36921	1.70148e-20
Tap1	2.67578	1.0017e-29
Psmb8	3.01323	5.46496e-23
Tap2	1.21817	3.55866e-11
H2-Ob	4.42509	8.97423e-37
H2-Ab1	3.01709	1.13534e-47
H2-Aa	2.7762	2.91986e-55
H2-Eb1	2.27439	4.3025e-31
Gpsm3	2.55015	2.93026e-15
Ager	1.27287	0.0327414
Cyp21a2-ps	3.34395	0.017915
C4b	3.50066	3.77571e-110
Vwa7	1.84852	0.0136919
Clic1	2.05663	9.15327e-28
Aif1	3.1267	6.58157e-41
Ltb	1.99856	0.000227831
Tnf	4.79797	3.19109e-07
H2-D1	3.50359	8.41274e-80
H2-Q1	1.45922	0.00687168
H2-Q4	2.903	6.49815e-43
H2-Q5	3.10074	3.55914e-16
H2-Q6	3.90224	5.13324e-58
H2-Q7	3.89576	3.95112e-40
Cchcr1	1.5116	7.71696e-15
Cdsn	1.09044	0.0354593
Ppp1r18	1.99304	1.87776e-21
H2-T24	2.06387	2.58664e-13
H2-T23	2.785	5.39841e-37
H2-T22	1.12673	5.25143e-11
H2-T-ps	1.95117	0.0122808
H2-T10	1.46998	0.000677891
Gm9574	3.05216	0.0303458
H2-M3	2.72905	8.90688e-18
Olfr99	4.63675	0.0141649
Olfr110	7.81735	2.55256e-08
Olfr111	4.13939	1.95912e-23
Cyp39a1	1.14925	0.00323988
Nfkbie	1.34285	1.41202e-05
Guca1a	3.63699	4.10018e-05
AI661453	1.45324	0.0109462
Mdfi	1.76833	0.00019851
Trem1	4.28891	0.0142216
Treml2	4.29951	1.87125e-35
B430306N03Rik	4.76621	0.000755653
Trem2	4.31467	1.3922e-166
Treml1	3.22863	0.0146501
Adgre4	3.16682	0.00263818
Ebi3	2.64742	1.91631e-07
Plin4	1.16671	0.00132067
Ticam1	1.08147	3.26375e-07
Uhrf1	1.50124	0.00200896
Dennd1c	2.77936	3.98202e-23
Cd70	2.69252	0.0334611
C3	5.49031	4.95398e-102
Vav1	3.09565	6.21098e-41
Adgre1	3.25372	2.15572e-50
Gm20703	3.96333	0.0311291
Tgif1	2.52013	3.84807e-26
Gm49902	4.88311	0.0433288
Gm41611	3.54902	0.000885063
Ndc80	2.9749	0.00440626
Xdh	2.06624	1.25265e-11
Rasgrp3	1.96306	1.36568e-28
Gm6548	1.94615	3.54488e-14
Eif2ak2	2.38389	5.2977e-21
Sult6b1	2.77476	0.00959501
Cyp1b1	1.0882	3.10486e-06
Haao	2.74635	2.062e-07
1810073O08Rik	1.45557	0.0380176
Zfp36l2	1.12236	2.85492e-14
Six2	1.85701	0.00167611
Ttc7	1.25146	2.13021e-08
Epcam	1.33163	0.0177346
Ston1	1.19666	3.60345e-05
Map3k8	1.17582	7.93312e-05
Colec12	1.24767	7.27457e-11
Gm2629	3.07203	8.49393e-34
Gm50035	3.12031	8.21622e-07
Aqp4	1.65529	1.17788e-46
Gm50048	1.51292	0.000678649
Mocos	1.41877	1.04272e-05
Ecscr	1.79733	6.10469e-07
Sting1	2.23848	4.96891e-22
Cd14	3.44449	1.72503e-53
Prelid2	3.27832	0.00276303
Ticam2	2.74485	2.33437e-09
Tnfaip8	1.06472	9.58452e-08
Cd63-ps	2.54217	2.81566e-21
Lox	2.77802	7.75311e-18
Ppic	1.08621	0.00110554
Gm4951	4.13301	3.36084e-19
Gm5970	6.08278	0.000824064
Gm4841	2.25141	0.0451312
F830016B08Rik	4.47529	1.34985e-06
Iigp1	2.41147	2.06799e-21
BC023105	2.83596	0.047327
Cd74	3.42256	7.1601e-87
Csf1r	2.56043	1.37118e-51
Mir145a	4.17079	0.045296
Adrb2	1.55402	1.67591e-06
Piezo2	1.88233	2.75414e-06
Pmaip1	1.57539	6.82167e-07
Ska1	6.12499	0.000621254
Slc14a1	1.55963	6.29623e-32
Nfatc1	1.70996	7.48959e-20
Sall3	1.70976	5.70972e-14
Cd226	2.56317	0.0213978
Lrp5	1.04784	1.17928e-07
Tcirg1	2.36476	4.02227e-44
Aldh3b1	1.21024	1.20891e-07
Unc93b1	2.82336	6.4203e-55
Clcf1	2.77086	3.31251e-24
Rhod	1.23941	0.000830771
Ctsw	2.69798	0.000753805
Efemp2	1.22711	5.64611e-08
Sipa1	1.39112	2.84982e-19
Neat1	1.30465	1.84514e-18
Slc25a45	1.68554	2.47967e-12
Cdca5	2.16751	0.00488169
Batf2	2.26685	0.00145165
Ccdc88b	1.73234	1.02375e-13
Fermt3	2.84624	4.74828e-31
Ahnak	1.34647	1.65542e-19
Rab3il1	1.79489	2.33171e-18
Cd5	3.94874	1.50921e-06
A430093F15Rik	2.61672	0.00444968
Slc15a3	3.85303	3.14111e-55
AW112010	1.93594	1.83181e-08
Ms4a14	2.50174	0.0065139
Ms4a7	4.09308	6.99456e-17
Ms4a4a	2.14882	0.00804054
Ms4a4c	5.47358	4.33718e-11
Ms4a4b	3.84011	1.45982e-11
Ms4a6c	4.15396	4.95792e-15
BE692007	2.38315	0.000637929
Ms4a6b	2.14476	4.30295e-08
Ms4a6d	3.18184	1.56463e-15
Mpeg1	4.59143	3.07344e-40
Gm6545	1.91643	0.000322931
Fam111a	2.40623	2.90883e-15
Lpxn	2.91626	6.32093e-23
Gcnt1	2.58659	4.76884e-19
Trpm6	1.40699	0.0116167
Anxa1	1.3675	1.68314e-05
Mamdc2	2.09235	3.60371e-17
Dock8	2.74995	5.16382e-33
Cd274	2.07004	2.95732e-21
Fas	2.00574	2.47561e-14
Ch25h	5.12427	7.80329e-43
Lipa	1.16973	2.94862e-22
Ifit2	1.91346	4.28838e-14
Ifit3	3.06609	5.25461e-31
Ifit3b	2.85992	4.53405e-23
Ifit1	3.24551	1.00831e-34
Slc16a12	1.16871	0.00194873
Kif20b	1.40249	0.0048657
Gm38345	3.25524	0.0168983
Hhex	2.42413	3.33565e-23
Myof	1.19811	4.92784e-08
Cep55	2.2082	0.0342942
Plce1	1.3381	2.0406e-11
Entpd1	1.70009	2.95193e-29
Blnk	2.30729	1.11904e-32
Pik3ap1	3.55616	3.34831e-32
Arhgap19	1.83122	2.2665e-17
Pyroxd2	2.06458	3.65238e-17
Nfkb2	1.93817	9.17908e-12
Gpam	1.38871	3.14362e-29
Nrap	1.47303	0.00537495
Csf2ra	1.22431	3.0509e-14
Ucma	1.35101	4.97358e-05
Echdc3	1.07624	0.00809465
Gm13391	3.05385	5.12812e-06
Itih2	1.11816	0.00415192
4933403L11Rik	5.0608	0.0231678
Gm13291	4.93919	0.0301617
Vim	2.77753	7.14533e-59
Mrc1	1.28056	2.71436e-07
Plxdc2	1.80586	8.83954e-31
Apbb1ip	2.9518	1.68183e-41
Il1rn	5.29701	2.10608e-14
Psd4	2.70837	2.43809e-11
Pnpla7	1.57074	5.60642e-32
Tor4a	1.88613	2.41388e-11
Ptgds	1.01821	0.0133687
Card9	1.9887	5.93864e-17
Agpat2	1.58413	1.44316e-06
Mymk	1.56165	0.0203791
Vav2	1.19483	7.58386e-12
Col5a1	1.02543	7.52557e-10
Gbgt1	2.39161	3.19852e-11
Ddx31	1.32375	2.30755e-11
Phyhd1	1.421	8.3224e-05
Prrx2	1.71797	0.000248815
Lcn2	5.67525	3.21994e-07
Angptl2	1.51375	0.0191618
Traf1	1.95644	1.31376e-12
Stom	1.11437	2.01683e-08
Ggta1	2.45625	3.90405e-55
Ptgs1	1.76218	8.31312e-14
Crb2	1.00555	0.00351821
Zeb2os	1.35306	0.0284577
Nmi	1.2821	1.70777e-09
Cytip	3.44955	1.91332e-11
Ifih1	2.01561	1.42951e-18
Gm13597	1.69834	0.0252809
Spc25	1.38462	0.0204908
Cybrd1	1.93112	7.08674e-35
Itga6	1.45467	1.67239e-19
Wipf1	1.45443	2.84463e-18
Nfe2l2	1.71143	8.31538e-22
Gm13657	5.76562	0.00148332
Fkbp7	1.02618	0.000838415
Tfpi	1.62244	1.56177e-08
Serping1	2.04471	1.76318e-16
Ube2l6	1.85179	5.12084e-15
Slc43a3	3.85561	8.52554e-36
Aplnr	1.13893	0.0308506
Rapsn	2.25253	1.53886e-05
Spi1	3.09377	4.38627e-34
Alx4	1.25011	2.56693e-05
Cd44	2.80237	7.19377e-41
Lmo2	1.53174	2.23264e-19
Arhgap11a	1.41921	1.41044e-07
Thbs1	2.09188	7.3578e-21
Bmf	1.91816	1.41117e-15
Plcb2	2.45854	2.87639e-23
Chst14	1.1356	1.1637e-05
Knl1	2.24444	0.000477784
Rad51	1.07857	0.00485512
Spint1	2.64233	2.37591e-28
Ehd4	1.95984	7.75797e-27
Capn3	1.56453	8.97922e-16
Stard9	1.22272	2.84604e-14
B2m	3.17377	2.43551e-69
Slc28a2	2.15888	0.0218347
Sqor	1.21328	1.03813e-08
Atp8b4	3.03204	0.00551115
Ncaph	1.66433	3.38899e-05
Bub1	2.33284	0.00200896
Bcl2l11	1.09455	3.72708e-09
Morrbid	2.40477	0.0366252
Mertk	1.41777	3.77935e-17
A730036I17Rik	1.25477	0.00633446
Ckap2l	2.15118	8.86055e-06
Il1a	2.9965	2.09462e-12
Il1b	2.41461	0.00206004
Slc4a11	1.35063	0.0151525
Adam33	1.86544	1.86471e-07
Siglec1	5.03718	8.04547e-26
Mavs	1.02507	5.44307e-09
Erv3	2.01147	0.0099154
Rrbp1	1.37995	3.24638e-21
Rin2	1.43104	2.34396e-19
Cst3	1.33819	1.33292e-37
Cst7	10.3932	5.36501e-144
Tpx2	1.00221	0.00665743
Mylk2	5.14525	0.0188524
Hck	3.13327	7.049e-25
Dnmt3b	1.37853	0.00171721
1700003F12Rik	1.72365	0.0036969
Procr	1.39039	0.00582503
Gm14276	1.10301	0.0454911
Samhd1	1.0866	1.70935e-13
Rbl1	1.73313	2.25933e-11
Mroh8	1.49802	0.0244249
Tgm2	1.09719	2.31116e-06
Mafb	2.39978	3.30915e-38
Lpin3	1.19513	0.00515707
Ccn5	3.63412	1.047e-11
Matn4	1.07701	3.03008e-07
Sdc4	1.24794	1.28236e-34
Ube2c	2.57998	1.16653e-05
Ctsa	1.75004	3.66471e-35
Slc13a3	1.07652	1.11314e-07
Snai1	1.04031	0.0362617
Ripor3	2.68319	2.61021e-06
Zfp217	1.47672	7.86233e-12
Zbp1	6.32396	4.5217e-12
Ctsz	3.45945	1.25048e-86
Slc17a9	1.49273	0.00200896
Gm14341	4.31106	0.0313202
Helz2	1.97157	9.37332e-12
Pag1	1.08194	5.92192e-14
Gm38335	5.98996	0.000108321
Fabp4	3.89927	0.0237473
Gm38317	2.14541	2.59951e-06
Car13	1.51774	0.000624266
Sirpb1c	4.88282	0.0127662
Cp	1.68249	4.10483e-15
Agtr1b	6.21426	0.000355313
Ect2	1.93852	0.000162659
Tnfsf10	1.21547	9.09643e-07
Gpr160	1.8026	9.0207e-07
Anxa5	1.41326	3.59633e-32
Ccna2	1.34865	9.62877e-05
Fgf2	1.30366	2.80192e-16
Postn	1.02714	0.000420997
Tm4sf1	1.02698	1.94666e-08
Gpr171	2.561	0.0395327
P2ry14	1.05984	5.24219e-05
P2ry13	1.95025	1.34814e-29
P2ry12	1.52219	8.27801e-29
Igsf10	1.45409	1.49753e-06
Sucnr1	5.76167	0.000966369
Ptx3	3.12951	4.9173e-18
Tlr2	4.88551	2.36771e-20
Tmem154	3.62857	4.04346e-15
Kirrel	1.06582	2.39193e-05
Fcrls	3.52339	1.60043e-73
Cd5l	9.92447	1.55546e-06
Fcrl1	3.37327	3.23721e-09
Sh2d2a	7.30572	7.54944e-07
Crabp2	1.20399	0.0149916
Iqgap3	3.40373	5.57113e-21
Pbxip1	1.3944	8.35583e-24
Il6ra	1.55197	7.5292e-16
S100a6	2.08038	6.68477e-32
S100a7a	2.05284	0.00747459
S100a8	2.24539	0.0383962
S100a11	1.61503	1.62812e-08
Rorc	1.31824	8.10024e-05
Tnfaip8l2	3.19816	1.47893e-21
Ctss	3.85494	1.48874e-105
Adamtsl4	1.20518	3.56137e-08
Ecm1	1.08471	1.793e-05
Fcgr1	3.8606	7.36048e-16
Txnip	1.07836	4.75663e-12
Fmo5	1.05989	2.77907e-09
Notch2	1.06794	5.74566e-08
Gm42819	5.58086	0.00810135
Tent5c	3.6461	5.61504e-19
Gm12474	4.37557	0.00145165
Gm42868	2.68237	0.00773432
Ttf2	1.35557	0.000160624
Cd101	4.74753	1.78582e-12
Ptgfrn	1.29287	1.11926e-12
Dennd2c	1.26008	0.0028168
Olfml3	2.98473	2.45315e-42
Ptpn22	1.25254	0.00321809
Tafa3	2.30709	0.0354732
Ppm1j	1.73854	0.00883202
Rhoc	1.04451	2.07065e-08
Cttnbp2nl	1.11347	2.09432e-11
Gm5547	3.48131	0.012448
Adora3	3.11601	7.01821e-20
I830077J02Rik	2.41075	9.40191e-13
Dennd2d	1.5384	0.00260359
Cd53	3.40797	1.49455e-58
Csf1	1.72884	8.45521e-38
Fndc7	3.18764	0.0171158
Vcam1	1.07502	1.03546e-09
Lrrc39	2.19234	1.95176e-06
Frrs1	2.10522	3.82493e-11
Gm42928	2.14527	0.00170278
Cnn3	1.23815	2.57192e-25
Alpk1	1.12992	1.96412e-08
Tifa	1.43896	1.08435e-13
Gm43351	7.02899	4.36167e-06
Lef1	1.01294	3.82574e-06
Dkk2	1.6073	0.000309306
Nfkb1	1.09584	2.4522e-11
Dapp1	1.36836	1.00421e-15
Gbp5	2.29105	4.88207e-22
Gbp7	1.55993	5.58974e-13
Gbp3	2.64184	2.44419e-48
Gbp2	2.45666	3.05267e-21
Col24a1	1.16283	0.0231655
Ccn1	1.56525	4.7885e-09
Mcoln3	2.20348	0.0223333
Mcoln2	2.98426	0.0266969
Gng5	1.19694	5.2473e-18
Ifi44	2.97804	4.18503e-20
Lyn	2.61109	1.25056e-33
4930430E12Rik	5.79351	0.00349979
Gem	1.23871	1.50651e-07
Slc26a7	1.28993	8.65156e-08
Cpne3	1.07155	9.54866e-14
Atp6v0d2	6.16205	2.3962e-11
Bach2os	2.88645	0.00109683
Ddx58	1.98542	5.37079e-23
B4galt1	1.80507	4.30477e-16
Atp8b5	1.47942	0.0142703
Cd72	5.6924	6.29051e-16
Car9	1.3525	0.00161109
Tln1	1.43799	1.41117e-15
Glipr2	1.87831	2.65696e-15
Melk	2.62805	0.000154884
Stra6l	5.50807	5.32091e-06
Trim14	3.03281	1.71218e-13
Galnt12	1.7452	2.72673e-07
Col15a1	1.71971	8.63113e-08
Tgfbr1	1.99442	5.11252e-39
Abca1	2.33532	1.44839e-52
Mexis	3.1653	1.39681e-08
Svep1	1.36384	0.00119713
Col27a1	1.92401	2.77366e-22
Akna	1.75381	2.78948e-20
Tnfsf8	7.77525	1.03862e-11
Tlr4	2.61315	2.64975e-16
Bnc2	2.09965	0.0164909
Plin2	2.11932	1.21015e-18
Acer2	1.37665	7.3232e-10
Hacd4	2.01671	9.47561e-21
Cdkn2a	4.51872	0.00323057
Lepr	1.0648	0.00402378
Cpt2	1.10758	7.91302e-05
Podn	1.17627	2.58159e-05
Cdkn2c	1.32509	0.000121332
Tal1	1.18946	0.000856742
Ccdc163	1.03022	0.000745257
Kif2c	3.22135	0.000267663
Cdc20	1.50231	0.00213839
Col9a2	1.1162	1.30366e-06
Gm12922	3.21145	0.0394893
Rhbdl2	1.52196	0.0147849
Fhl3	1.90138	1.04183e-05
Cdca8	1.03227	0.0262175
Zc3h12a	2.44949	1.18155e-16
Csf3r	3.75222	9.64157e-93
Eva1b	1.11677	2.56617e-05
Sh3d21	1.48409	0.000111098
Tlr12	3.38636	1.11655e-17
Fam167b	3.1222	1.12789e-13
Col16a1	1.43867	3.51644e-15
Laptm5	3.45066	7.1237e-87
Ptafr	2.93602	1.10855e-25
Smpdl3b	1.34043	0.000139306
Themis2	3.43245	2.26315e-32
Fgr	6.03909	2.17622e-33
Wasf2	1.42369	5.04719e-18
Rps6ka1	1.48718	1.14059e-13
Zfp683	3.91049	0.026573
Cd52	4.79124	1.83804e-63
Man1c1	1.26133	4.19327e-22
Ldlrap1	1.66806	5.29724e-09
Runx3	2.44312	0.0322485
Cnr2	4.59352	4.97273e-18
Asap3	2.02509	7.29217e-19
C1qb	3.78449	2.05137e-90
C1qc	3.72022	1.34295e-98
C1qa	3.93112	5.96149e-123
Tmco4	1.40832	7.35568e-11
Padi2	1.15947	2.78548e-14
Gm26226	5.04197	0.0207739
Necap2	1.09263	5.07697e-14
Epha2	1.84596	2.73995e-06
Fblim1	2.97376	1.23967e-31
Pdpn	1.71735	8.12174e-22
Dhrs3	1.55107	8.59286e-21
Tnfrsf1b	2.83137	1.18387e-45
Zfp268	3.40724	5.6365e-06
Znf41-ps	1.54145	2.64885e-06
Zfp992	2.56575	1.45319e-05
Zfp991	1.10905	0.0039514
Gm20707	2.07468	0.00027824
Plod1	1.12558	9.163e-08
Gm37795	1.20618	0.0144696
Gpr157	2.16056	1.28321e-21
Slc2a5	1.05252	4.99886e-05
Hes3	5.67181	0.00493089
Tnfrsf14	2.55998	8.08192e-09
Tmem52	1.86932	0.000159486
Mxra8	1.2939	1.13512e-11
Isg15	2.93237	5.02962e-16
Cdk6	1.49963	1.36772e-10
Steap4	2.51804	0.00681534
Dbf4	1.34305	0.000371047
Abcb1b	1.42032	3.46733e-12
Hgf	1.13886	2.35237e-07
Gsap	1.35686	4.80461e-19
Fgl2	2.31182	4.35984e-13
AI506816	1.83198	1.87147e-17
Asb10	4.28067	4.01921e-24
Emilin1	1.35159	2.46001e-07
Sh3bp2	2.20047	2.45933e-25
Acox3	1.0002	4.78766e-12
Htra3	1.35658	1.1696e-06
Sh3tc1	2.18093	3.97303e-19
Man2b2	1.69601	5.47008e-24
C1qtnf7	1.22297	0.0381208
Fgfbp1	1.80692	0.00341422
Ncapg	1.41447	0.0491612
0610040J01Rik	1.50045	5.2002e-13
Tlr1	4.03738	3.84552e-31
Tlr6	3.25707	9.61715e-17
Tmem156	1.72796	0.0210461
Rhoh	3.4691	2.62349e-19
Gm42735	2.28456	0.0131929
Gm38562	1.00645	0.00850905
Txk	4.01069	0.0245208
Tec	2.42948	2.538e-21
Igfbp7	1.06067	4.35511e-11
Jchain	2.27272	1.07907e-10
Afp	3.31454	0.000285886
Cxcl5	4.65725	7.36315e-67
Cxcl1	2.07618	0.0332567
Cxcl9	5.46845	1.69484e-06
Cxcl10	5.17871	1.5357e-11
Cxcl13	9.10158	5.6314e-11
Anxa3	2.45623	4.76764e-38
Bmp2k	1.51627	3.77162e-13
Antxr2	1.11371	0.000608954
Plac8	4.61878	9.0192e-10
Hpse	3.65351	1.76028e-38
Gm43333	2.19841	0.0209611
Spp1	4.39184	3.60019e-14
Gm42793	4.96702	0.0255009
Gbp8	1.6062	0.010586
Gbp9	1.49699	3.33255e-15
Gbp10	3.3624	3.37573e-05
Gbp6	3.09364	1.15999e-11
Mfsd7a	1.75421	0.00195339
Chek2	1.16314	0.00428107
Cryba4	2.33073	2.89948e-06
Crybb1	1.72782	6.15653e-11
Hps4	1.09672	5.48501e-14
Cmklr1	3.41583	9.45833e-42
Tmem119	2.00075	5.83877e-17
Selplg	2.02436	3.46138e-29
Oasl2	3.35937	1.53277e-42
Oasl1	4.54839	1.20296e-16
Acads	1.32318	3.05527e-15
Hspb8	1.10085	4.68323e-10
Slc8b1	1.04793	4.166e-10
2510016D11Rik	1.09939	0.0364519
Oas2	3.71162	3.95106e-18
Oas3	4.84972	5.43191e-17
Oas1c	1.45333	0.00050785
Oas1b	2.35942	2.86972e-08
Oas1g	5.60167	1.46807e-06
Oas1a	4.76049	6.62996e-31
Hvcn1	4.04351	2.77806e-33
P2rx7	1.41752	1.95595e-11
P2rx4	1.28855	3.72513e-12
Hcar2	6.29569	4.89557e-41
Gusb	2.70555	7.66181e-48
Ncf1	3.29395	5.28209e-47
Lat2	3.88007	6.11953e-38
Mlxipl	2.51434	2.01118e-33
Rasa4	2.47503	3.9606e-29
Sh2b2	1.45665	1.92513e-11
Plod3	1.02711	1.62316e-13
Serpine1	3.62326	2.02829e-20
Trim56	1.39315	6.62151e-13
Pcolce	1.12678	7.14876e-05
Gm15753	1.77465	0.00545109
Pilra	3.74914	2.86018e-10
Stag3	1.88947	1.45656e-08
Pvrig	4.45835	0.000200619
C130050O18Rik	3.00238	6.86118e-08
Amz1	1.55623	1.91045e-21
Card11	5.20129	7.03931e-13
2900089D17Rik	1.91762	5.27175e-05
Arpc1b	2.44131	6.28284e-35
Slc46a3	1.20032	6.86781e-13
Gm42788	2.65798	0.00903082
Alox5ap	1.76241	5.08138e-06
Gm43196	3.58074	0.000591904
Gm20559	2.09898	2.49753e-10
Gm43197	1.47631	0.00511698
Samd9l	1.89239	6.5187e-18
Col1a2	1.5021	0.000626781
Pon3	2.39443	0.0197541
Mdfic	1.56466	0.00356628
Gm4876	1.28179	0.000540012
Tes	1.63189	2.62292e-10
Cav1	1.15818	4.18169e-12
Cped1	1.02739	0.000148611
Flnc	2.91228	8.09088e-27
Irf5	2.78391	1.89889e-26
Plxna4os1	3.29629	2.05257e-10
Lrguk	1.05726	6.13107e-07
Akr1b8	1.98775	5.70539e-07
Fam180a	1.94848	1.56071e-08
Zc3hav1	1.63824	1.99202e-22
Tbxas1	3.02876	7.97578e-31
Parp12	1.5094	4.69263e-18
Rab19	2.63897	0.0262152
Clec5a	2.88804	5.32125e-30
Trbc1	3.79297	0.00157028
Trbc2	1.47804	0.0333007
Tcaf2	1.11054	0.036821
Gimap8	1.26187	9.48484e-05
Gimap4	2.97973	1.45748e-15
Gimap7	6.08455	0.000418404
Gimap1	1.12636	0.00111003
Gimap3	5.0325	5.04675e-18
Tmem176b	1.43789	5.6448e-32
Tmem176a	1.59445	2.96365e-18
Aoc1	5.39568	0.00938297
Gpnmb	4.3166	9.39959e-11
C530044C16Rik	1.69024	0.00011725
Nod1	1.01523	2.35237e-07
Herc6	1.81154	1.32542e-15
Hpgds	2.83205	2.42441e-50
Gm17147	2.84959	0.000545631
Igkv1-117	4.8754	0.0301801
Igkv4-59	6.45035	0.000405497
Igkc	3.33237	2.43189e-18
Gm44321	1.95782	0.0204961
Cd8b1	7.67021	5.03764e-08
Cd8a	4.45205	7.01276e-12
Vamp8	1.5686	4.74179e-12
Sh2d6	2.63257	2.5562e-08
Capg	3.30584	2.56876e-55
Hk2	2.19699	3.29866e-29
Gm38843	2.0008	0.0322785
Gm32591	2.8625	0.00395338
Dok1	2.1734	4.25106e-14
Loxl3	1.11219	8.81132e-06
Dqx1	1.40563	0.0104412
Lbx2	2.27648	0.00751277
Mob1a	1.32364	5.43191e-17
Anxa4	1.79727	2.87776e-20
Antxr1	1.09541	1.02537e-05
Gkn3	1.06475	0.000748316
Arhgap25	2.69155	1.01541e-34
Prokr1	2.83969	0.00691701
Lrig1	1.12429	5.05621e-21
Edem1	1.56727	7.6802e-14
Gm43912	2.3863	0.00412492
Alox5	2.02219	9.51749e-05
Rassf4	2.33364	2.25233e-24
Usp18	3.62665	2.38195e-26
A2m	3.44074	1.00421e-15
Apobec1	2.94645	3.7647e-37
C3ar1	4.19173	1.15225e-57
Clec4a1	1.79357	0.0252063
Clec4a3	1.85425	3.10389e-06
Clec4n	2.91724	5.72748e-05
Clec4d	6.58927	9.36634e-05
Cd163	1.08669	0.000297017
C1ra	1.93013	3.78118e-12
C1s1	1.33497	1.67241e-05
Ptpn6	3.55626	2.54333e-53
Cdca3	1.23196	0.0122115
Cd4	2.3001	4.83125e-05
Lag3	4.36577	4.94663e-139
Lpar5	2.49644	2.97737e-06
2010008C14Rik	2.62336	0.000994647
Cd27	2.97491	0.0239409
Ltbr	1.70017	2.29234e-25
Tnfrsf1a	2.13591	1.84602e-38
Plekhg6	1.57624	0.0183249
Cd9	2.41184	8.60303e-50
Vwf	1.42112	2.26398e-08
Dyrk4	2.40029	0.000753449
Tead4	1.23288	0.0367452
Foxm1	1.23208	5.16192e-05
Klrb1b	6.69859	3.60753e-05
BC035044	1.6673	2.25538e-05
Clec2i	5.17442	0.000188077
Clec2d	1.12859	3.77244e-07
Cd69	4.17777	7.3705e-05
Clec12a	3.00634	1.64701e-06
Clec1b	6.68425	1.86364e-05
Clec7a	7.24542	1.32624e-63
Olr1	3.74208	0.00949903
Klrd1	3.02623	0.000862261
Klrk1	2.94151	0.00462665
Klrc1	5.8293	0.00227719
Emp1	1.96158	1.19594e-18
Plbd1	3.43634	4.27997e-07
Arhgdib	2.12831	1.06235e-21
Mgst1	1.25406	4.75676e-13
Abcc9	1.0186	6.54688e-05
Irag2	2.97348	3.72291e-31
Itpr2	1.03058	5.05348e-15
Pirb	2.79703	9.70895e-08
Lair1	3.03026	4.48823e-58
Lilra5	2.92176	1.01351e-07
Dnaaf3	1.01433	0.03172
Cox6b2	1.04641	0.00373271
Ssc5d	1.40933	7.32943e-05
C5ar2	3.19865	2.07782e-12
C5ar1	3.26438	9.91893e-13
Slc1a5	1.71302	6.33354e-14
Ptgir	1.85134	0.0344585
Vasp	1.18867	1.04073e-11
Klc3	1.0614	0.00702118
Apoc4	6.62321	7.01431e-05
Apoc1	2.59967	2.95237e-07
Apoe	2.08425	1.3964e-56
Bcl3	3.86899	6.10181e-30
Kcnn4	2.4075	4.2201e-08
Plaur	3.69851	3.96836e-21
Pou2f2	1.75474	5.96055e-17
Tgfb1	2.58053	5.75839e-30
Axl	1.86124	1.63328e-42
Gm15567	1.35432	0.0169418
Zfp607a	1.01729	0.02165
Plekhg2	1.09368	2.34518e-07
Zfp36	1.9506	1.55289e-27
Gmfg	1.85749	1.38261e-06
Rinl	2.0064	7.24025e-13
Map4k1	1.22249	0.00511935
Kcnk6	2.808	1.35639e-35
Tyrobp	3.97659	8.1083e-130
Hcst	1.90003	0.0030171
Hspb6	1.76545	9.26413e-18
Cd22	5.46751	6.62499e-45
D7Ertd128e	5.14156	0.016256
Fxyd5	1.16772	1.43966e-10
Fxyd1	1.50164	4.3907e-14
Lgi4	1.01716	6.31983e-11
Hpn	1.8614	5.95123e-06
Gm45094	1.3044	0.0304288
Cebpa	2.03122	6.51755e-32
Siglecf	3.6509	8.97504e-39
Nkg7	5.79228	5.45521e-06
Cd33	2.58586	1.16205e-36
Klk6	3.54875	7.6302e-09
Aldh16a1	1.12754	1.60236e-07
Cd37	3.35468	1.30068e-46
Ftl1	1.51056	1.62572e-24
Plekha4	1.83723	7.39977e-09
Emp3	1.93048	2.81033e-09
Saa3	8.90392	0.000281943
Tmem86a	1.53582	1.92616e-17
E2f8	1.55723	0.0410122
Siglech	2.28183	2.93749e-36
Trpm1	2.92584	3.93436e-05
Lrrk1	2.14699	6.00721e-20
Gm44667	1.47827	0.0491119
St8sia2	1.03178	2.06034e-05
AU020206	4.07615	1.15565e-93
Isg20	2.3281	5.37105e-08
Prc1	1.05438	0.000205252
Fes	2.93869	2.76418e-34
Gm15880	4.33383	4.83187e-11
Adamtsl3	2.6459	3.20058e-22
Nox4	1.60681	0.0373698
Ctsc	2.19103	1.89688e-40
E230029C05Rik	1.42745	1.46812e-07
Gm44861	2.4698	0.000727602
Prcp	1.49617	2.46971e-19
Tsku	1.2508	1.22851e-05
Serpinh1	1.05835	7.30528e-09
Slco2b1	2.21314	2.59397e-30
Gm15635	2.37319	0.000131128
P4ha3	2.64261	8.61439e-35
Ucp2	2.23222	8.29471e-27
Dnajb13	1.26116	0.00872822
P2ry6	2.26686	1.09792e-29
Arap1	1.57683	1.10923e-13
Folr2	1.98793	0.0271949
Il18bp	1.01533	0.000625495
Trim21	1.58343	6.22564e-08
Trim34a	2.0039	9.2157e-12
Trim5	2.26668	4.37798e-09
Trim12a	2.17551	4.98606e-17
Trim12c	2.13191	2.64089e-18
Trim30b	5.01928	8.77761e-08
Trim30a	3.64425	1.7914e-45
Trim30d	3.25575	2.90048e-25
Gvin-ps1	2.3909	0.0417994
Gvin2	2.35044	3.11138e-07
Gvin1	2.39957	0.00043787
Gvin-ps6	5.34214	0.00991832
Gvin-ps7	3.69061	5.47573e-56
Gvin3	4.1288	3.61722e-18
Gm45515	2.1481	0.0245011
Pde3b	1.706	6.17657e-19
Cyp2r1	1.61986	0.00597188
Itpripl2	1.98042	1.20965e-25
Rexo5	1.29689	0.00697026
Igsf6	3.37675	3.15922e-35
Plk1	1.04725	0.0190262
Il4ra	2.16381	3.05381e-20
Il21r	3.07229	1.95491e-23
Lat	2.03593	0.00592566
Apobr	2.48907	2.35009e-13
Nupr1	1.49714	1.25732e-10
Mvp	1.44081	2.1842e-16
AI467606	1.66881	1.18398e-07
Spn	2.56694	6.62525e-05
Itgal	2.32116	9.91919e-11
Pycard	2.9598	5.25768e-34
Itgam	2.99641	2.21716e-36
Itgax	6.20105	3.87352e-146
Rgs10	1.76736	4.24715e-31
Gm15503	3.92997	0.00210164
5830432E09Rik	3.92456	8.54022e-06
Mki67	1.67066	5.02021e-05
Mgmt	1.23235	0.00158921
Ebf3	1.3005	0.00198811
Adam8	1.52203	2.10067e-07
Ifitm2	1.50669	1.51132e-06
Ifitm1	1.23286	0.00419397
Ifitm3	2.53994	3.94162e-30
Ifitm6	2.694	0.0205682
Pkp3	2.50237	0.00542718
Irf7	4.29432	1.18628e-16
Cracr2b	1.68931	2.82652e-08
Cd151	1.03544	7.25952e-15
Tspan4	1.36058	7.33363e-12
Ctsd	3.37574	7.93083e-76
Syt8	4.95433	0.00541445
Tnni2	4.3366	9.702e-10
Lsp1	2.48154	4.41327e-26
Prr33	1.73142	0.033604
Igf2	1.3858	0.00042601
Tspan32	3.71187	1.72358e-06
Tnfrsf23	1.3805	0.00141201
Bc1	1.22965	0.0149713
Tpcn2	1.31106	1.66886e-08
Cd209f	1.52286	0.015921
Tnfsf13b	1.56527	4.72528e-06
Rab20	1.72915	0.00338479
Angpt2	1.07904	0.00226513
Ckap2	1.5132	0.00476237
Gm26714	5.00222	1.8304e-09
Tcim	1.3782	0.0016775
Gm44620	5.46951	0.00470742
9130214F15Rik	6.62077	4.23838e-05
Adam3	3.77587	0.00046663
Gm32389	2.3368	0.0013756
Eif4ebp1	1.45796	3.76668e-07
Ppp1r3b	1.45529	4.73027e-07
Msr1	3.68783	1.40891e-11
Slc7a2	1.1954	5.38133e-23
Pdgfrl	1.10549	0.00261411
Cyp4v3	1.34499	6.66289e-16
Tlr3	1.14034	1.94e-11
Aga	1.16737	2.209e-10
Neil3	2.26348	0.0246154
Hpgd	2.05545	1.11181e-27
Gm2767	3.066	0.0290847
Hmgb2	1.03628	1.57526e-07
Gm45418	5.59148	0.00938297
Ddx60	3.07964	1.38829e-24
Nat2	1.7676	4.11118e-05
Lpl	1.36998	7.4877e-36
Gmip	1.81374	3.6361e-22
Lrrc25	3.24996	1.16676e-14
Gdf15	1.82775	0.0213189
Ifi30	3.11614	3.04515e-24
Bst2	3.42815	9.43744e-45
Tmem221	2.69472	1.73293e-05
Jak3	1.8857	1.58307e-17
Insl3	2.15502	0.0129227
Cyp4f18	3.83176	7.31323e-08
Tpm4	1.00817	1.67797e-09
Hsh2d	5.29565	0.00213501
Hmox1	1.95877	7.84628e-19
Gm30329	1.88194	0.032305
Tpd52-ps	2.62183	0.0118785
Il15	1.43554	0.000183714
Asf1b	1.90668	0.00556331
Lyl1	2.54643	1.11498e-22
Dnase2a	2.41795	7.41009e-38
Man2b1	2.15331	9.2113e-40
Abcc12	1.32653	0.0173786
Adcy7	2.47751	7.89837e-44
Snx20	2.8344	1.97846e-21
Nod2	1.55028	0.0101274
Sall1	1.85576	2.44772e-23
Gm19935	1.13246	0.000361211
Mmp2	1.90874	1.18461e-13
Lpcat2	2.10306	2.34293e-27
9330175E14Rik	5.13827	2.30153e-09
Nlrc5	3.2366	6.67095e-34
Ccl22	2.49268	0.00122395
Ccdc102a	1.13117	0.000802256
Adgrg5	2.41885	0.0169802
Cmtm3	1.87539	9.37752e-24
Rrad	1.99177	1.14087e-07
Fhod1	1.73204	5.58972e-20
Pla2g15	1.23328	3.27867e-17
Cdh1	1.31196	0.00298308
Zfhx3	1.30706	2.54792e-06
Hp	2.22271	0.00171349
Mlkl	1.83851	0.0179242
Gm16118	1.91449	0.0120118
Plcg2	2.27464	2.83653e-21
Osgin1	1.49296	3.44301e-05
Cotl1	1.07641	1.84473e-14
Crispld2	1.70615	0.0167861
Irf8	3.9991	8.41274e-80
Foxc2	1.38602	0.000653172
Gm42047	2.56005	1.02643e-15
Cyba	3.24718	1.27611e-60
Piezo1	1.51559	1.60786e-06
Cdt1	1.69888	3.40313e-09
Fanca	1.0366	0.00780312
Gm31718	2.04673	0.0266055
Casp1	1.45163	6.45835e-08
Casp4	3.43128	3.36036e-19
Casp12	1.98452	3.60153e-08
Mmp13	3.58647	0.000404198
Mmp12	6.67925	8.41852e-06
Mmp3	8.54588	4.2202e-06
Birc3	1.82242	3.45071e-17
Naalad2	1.3723	4.44806e-07
Col5a3	1.24796	2.71909e-06
Icam1	2.88197	1.44277e-24
AB124611	3.60233	4.44128e-10
Rgl3	1.03349	1.87632e-05
Acp5	2.26557	0.000137446
St14	4.23732	2.61944e-35
Fli1	1.65995	1.35885e-14
Slc37a2	2.51275	6.02842e-05
Vwa5a	1.23057	1.20916e-16
Gm8543	4.48371	0.0065545
Cd3g	3.51423	3.074e-05
Cd3d	6.20702	3.38899e-05
Cd3e	3.28847	0.000462245
Il10ra	2.9442	2.23812e-38
Gm20612	4.86475	0.036269
Bco2	1.14078	6.28739e-05
Gldn	1.54861	1.66886e-08
Pstpip1	1.56277	9.2441e-05
Scamp2	1.50363	4.26884e-24
Csk	1.05217	2.61114e-11
Hexa	2.23445	5.47573e-56
Kif23	2.10801	4.99459e-06
Anxa2	1.78194	2.81551e-19
Myo1e	2.06967	2.00775e-33
Ccnb2	1.72572	0.00326952
Aldh1a2	1.04007	5.74508e-05
Bmp5	1.0742	0.00585851
Ddx43	1.94342	0.0304288
Cgas	1.12919	0.000210057
Cd109	1.32658	3.19619e-09
Tent5a	1.10536	1.67488e-08
Bcl2a1d	5.15074	5.76079e-11
Bcl2a1a	4.65237	5.25446e-11
Bcl2a1b	3.58941	3.45897e-07
Ctsh	2.70716	1.04884e-51
9430062P05Rik	3.69103	0.0462355
Plscr1	1.45719	4.63176e-07
Plscr2	2.33992	7.15968e-16
BC043934	1.52932	0.00727904
Tlr9	2.67696	7.96332e-22
Parp3	2.29256	2.84463e-18
Mapkapk3	1.43121	1.12681e-09
Uba7	2.65076	1.65395e-36
Col7a1	1.11932	0.00015531
Shisa5	1.01448	2.04853e-11
Nradd	1.60881	6.18555e-05
Tmie	1.16164	5.24733e-05
Ccrl2	1.91691	1.8182e-08
Crtap	1.06071	1.58467e-08
Cmtm6	1.30411	2.40538e-22
Cmtm7	2.11644	5.35853e-15
Gadl1	2.10846	7.96742e-07
Tgfbr2	2.54206	2.97785e-46
Gm31410	5.93608	0.000960933
Vill	1.05671	0.0131445
Myd88	1.24428	2.78098e-07
Cx3cr1	2.70884	8.01677e-66
Gm33858	2.12422	4.06187e-06
Gm26797	2.20972	0.000515915
Gm47173	1.06956	0.0270906
Cxcr6	4.91434	3.20775e-09
Xcr1	2.77799	0.0446731
Ccr1	1.36534	0.0321906
Ccr2	3.10097	1.18515e-15
Ccr5	2.29115	6.00056e-18
Bmp15	2.96568	0.045296
Was	2.81802	2.5356e-21
Cybb	3.95544	2.17901e-41
Srpx	1.70079	0.0186535
Gpr34	2.67705	3.47932e-56
Timp1	4.16876	1.37209e-16
Il13ra1	2.0075	1.35043e-34
Slc25a43	3.12526	0.00293709
Lamp2	1.24892	1.00447e-13
Sash3	3.1768	1.33796e-22
Elf4	3.33963	5.98275e-36
Xlr	2.86198	3.11499e-11
3830403N18Rik	2.3768	0.00630173
F9	3.72149	6.90217e-14
Gm5637	2.92622	1.44137e-05
Gm14662	2.32935	0.0371174
Bgn	1.35469	3.26834e-09
Arhgap4	1.88552	5.47694e-14
Renbp	2.6285	1.01651e-36
Dnase1l1	1.43984	7.08948e-06
Slc10a3	1.21035	7.00318e-05
Tasl	4.12029	4.39236e-16
Msn	2.18135	2.39705e-35
Eda2r	2.0325	0.000645906
Gdpd2	1.14119	9.27003e-07
Tex11	1.67246	0.00318748
Il2rg	2.7035	2.92243e-09
Cxcr3	3.6213	1.2532e-05
Atp7a	1.13095	0.00180607
Tlr13	3.36996	5.28649e-42
Cysltr1	1.79905	5.41154e-05
P2ry10	2.51899	0.0347469
P2ry10b	1.31847	0.00925757
Gpr174	6.08672	0.000595934
Gm6377	3.12899	0.0202284
Cenpi	2.10817	0.00809096
Btk	3.44511	1.49104e-21
Col4a6	1.57183	4.98588e-09
Col4a5	1.47829	8.32131e-11
Kcne1l	2.15062	7.38329e-29
Chrdl1	1.15584	6.2412e-07
Sat1	1.49201	8.04547e-26
Gm15156	2.95105	0.0407428
Car5b	1.26029	1.70283e-07
Tlr8	4.28045	2.30458e-05
Tlr7	3.46082	1.78311e-51
Jph1	-1.04299	3.26338e-12
Gm37602	-5.51534	0.00325396
D930019O06Rik	-1.10787	0.00138548
Slc9a4	-1.1658	0.00139159
Asb18	-1.00916	0.0149619
Htr5b	-1.1524	0.00016567
C4bp	-1.80121	0.0260709
Avpr1b	-4.5339	0.00326842
Gm15423	-1.54	0.0287163
Gm29856	-2.8875	0.00829027
Stum	-1.18166	1.3501e-08
Lefty1	-1.41081	1.23398e-12
Iyd	-1.79573	1.72829e-07
Gm48045	-1.54674	0.0480968
Pln	-1.5527	0.0359248
Tbata	-1.31587	1.36913e-05
Lingo3	-1.24195	1.83887e-22
Epyc	-2.15897	4.57507e-06
Gm10754	-1.67744	0.0149387
Atp2b1	-1.0305	1.58008e-14
D930020B18Rik	-1.30983	0.0290085
Slc26a10	-1.39247	7.60961e-10
Cabp7	-1.05296	9.84044e-07
Gck	-1.11292	0.00515125
Gm12063	-1.03913	0.0157727
Gm4926	-2.14793	0.0329983
Gria1	-1.0743	5.43154e-11
Rasd1	-1.95938	6.86876e-49
Shisa6	-1.19973	0.00210916
Alox12b	-1.49388	4.48918e-09
Doc2b	-1.00044	1.36907e-08
Bhlha9	-1.17925	0.00914976
Gjd3	-1.10773	0.0330188
Rprml	-1.11321	8.17775e-12
Fkbp1b	-1.08027	1.69456e-10
Rad51ap2	-1.02854	0.0373921
2410018L13Rik	-1.24372	0.0474761
C630031E19Rik	-1.62994	0.000174759
Alkal2	-1.28895	0.00333558
Gm48508	-1.31313	0.0131416
Gm34304	-1.03499	0.0341431
3110039M20Rik	-1.09118	0.0045796
Gm3693	-1.03044	0.0461375
Pou6f2	-1.29733	0.00807055
Olfr1535	-3.76143	0.0407956
Scgn	-1.58631	0.0191968
Dsp	-1.33431	0.0328545
5033430I15Rik	-1.1016	0.00301451
Rbm24	-1.02883	9.91821e-11
Rgs14	-1.25542	1.18387e-10
Slc9a3	-1.41327	0.0175582
Crhbp	-1.16311	5.05683e-09
Iqgap2	-1.14249	1.94823e-07
5330416C01Rik	-1.83893	0.0103701
Arl15	-1.09522	3.0549e-16
Fst	-2.0465	0.0044959
Fgf10	-1.10353	6.15533e-08
Tmem267	-1.17681	2.68334e-05
Ccl28	-1.00334	0.000276482
Gm48342	-5.28923	0.0119736
Gm3512	-1.63998	0.011816
Gm49012	-1.55044	0.00339456
Gm8104	-4.97486	0.00560224
Rem2	-1.45007	1.25181e-17
Gja3	-1.85793	0.00515103
Mlnr-ps	-4.19323	0.0377783
Pcdh20	-1.16697	9.62945e-11
Gm26679	-1.42918	0.0173169
Matn2	-1.18222	2.52118e-09
Tmem74	-1.02295	4.46307e-09
Mal2	-1.04863	5.46152e-14
Arc	-1.20786	8.47484e-08
Tmprss6	-3.33427	0.000219909
Grin2a	-1.19221	4.31498e-13
Pkp2	-1.0878	1.31432e-06
Rimbp3	-1.15584	0.000971269
Sst	-1.11849	5.86296e-09
Gpr15	-3.47794	0.0289083
Epha6	-1.36937	4.68645e-09
Hunk	-1.08747	2.79609e-15
1700093J21Rik	-4.84412	0.0353365
Mdga1	-1.07816	1.36183e-05
Gm16758	-1.43683	0.00518313
Umodl1	-2.18726	3.63467e-06
Chst9	-1.30466	3.8227e-06
Gm41675	-3.29246	0.000910128
Pcdha5	-1.15425	0.000950794
A330093E20Rik	-1.0415	0.0115797
Ccbe1	-1.01456	0.000165964
Mc4r	-1.00071	0.00463849
Kcng2	-1.11912	7.60693e-11
D330025C20Rik	-1.94416	0.0127303
Npas4	-1.06535	0.0004808
Cnih2	-1.08083	3.19697e-08
Lrrc10b	-1.09523	0.0278229
Dusp5	-1.05162	2.06673e-09
Gm37814	-1.8165	0.0299415
Fibcd1	-1.93015	5.25068e-05
Chrna1	-1.28488	0.00987412
Frzb	-1.06937	3.88818e-06
Gm13687	-1.74096	0.0384099
Zfp804a	-1.28132	3.81036e-19
Kcna4	-1.03962	2.64975e-16
Bdnf	-1.02289	9.43876e-11
Grem1	-1.00023	0.000971567
Rasgrp1	-1.14887	7.57807e-14
Ankrd63	-1.14078	7.93519e-05
Itpka	-1.05775	5.40323e-14
Adra1d	-1.2361	6.44808e-08
Prokr2	-1.1855	0.00485065
Lrrn4	-1.18596	0.00911511
Gm14066	-1.01948	9.46603e-05
Insm1	-1.01964	1.29536e-05
Syndig1	-1.18079	2.92834e-17
Tcf15	-1.0989	0.00509399
Sall4	-1.92725	0.0264921
Gm2464	-1.02558	0.00674535
Trpc4	-1.06548	2.88682e-10
4921539H07Rik	-4.03011	8.91928e-18
Tdo2	-1.51599	2.07928e-07
Fdps	-1.21356	0.0311291
Gm12525	-1.77215	0.0102141
Ndst4	-1.46369	1.4821e-19
Neurog2	-1.88634	0.00288071
Gm15688	-1.05225	0.00523011
Gm29771	-1.92238	0.0240539
Gpr63	-1.26328	3.67107e-05
Epha7	-1.26105	1.21888e-16
Gabrr1	-2.97869	0.0308393
Nr4a3	-1.16608	4.86804e-08
Fyb2	-1.19023	0.00917392
Hpdl	-1.04028	0.00135948
Ptch2	-1.03339	0.038539
Pou3f1	-1.25396	5.85646e-21
Hpca	-1.57561	0.000317063
Gm13033	-1.21178	0.0385635
Pla2g2f	-1.49216	0.0121411
Cort	-1.30286	0.000603855
Sema3e	-1.33966	0.00222313
Gm19088	-3.2854	0.0121452
Drd5	-1.76553	3.76406e-09
Gm42768	-4.92486	0.0288491
Gm42772	-1.16261	0.0336521
8030423F21Rik	-4.75809	0.0422454
Ociad2	-1.13363	2.85432e-12
Gm34583	-1.71342	0.000351569
Gm7832	-1.51071	0.000905526
Gm2861	-4.37942	0.0253735
Gm42894	-1.73889	0.00366429
Galnt17	-1.08972	2.1384e-08
Nptx2	-1.33249	3.37419e-14
Rasl11a	-1.00675	0.00098249
Gm36447	-2.20165	0.000285886
Wnt2	-1.42079	0.00419397
Cadps2	-1.09306	3.98546e-12
Gm43154	-1.37719	0.0210807
Wipf3	-1.43041	7.42903e-14
Neurod6	-1.57467	9.53034e-13
Egr4	-1.2289	3.03186e-09
Tafa1	-1.41365	0.0106438
9530062K07Rik	-1.15416	0.0297013
Lmo3	-1.07575	4.78334e-17
B230110G15Rik	-1.97169	0.0349597
Prkcg	-1.01779	5.28463e-08
Gm44257	-1.29389	0.00193146
Cacng8	-1.04035	1.14413e-10
3300002P13Rik	-1.58102	4.2741e-12
Gm35037	-2.34668	0.00749108
2310002F09Rik	-1.31397	0.000163509
Klk10	-3.4372	0.00088296
Ano5	-1.14942	0.0064496
Gabra5	-1.18611	6.38528e-11
Gm44741	-1.84846	0.0374636
9330171B17Rik	-1.16588	0.0141927
Plin1	-3.345	0.0106308
Mesp2	-1.66372	0.0486641
Cpeb1os1	-1.12437	0.00189883
Gm2115	-1.64507	1.04242e-13
Gm45187	-2.18708	0.0142216
A930030B08Rik	-2.061	0.0364519
Lmo1	-1.24174	4.11883e-07
Crym	-1.20142	4.95708e-10
6330420H09Rik	-3.5995	0.0211488
Smim18	-1.07394	0.00739113
Gm39158	-4.18832	0.049226
Gm30504	-3.49371	0.0326387
Gm10284	-1.98638	0.0336245
BC030500	-1.31079	1.87719e-08
Gm10649	-1.51958	1.67044e-05
Nr3c2	-1.18144	2.02992e-09
Mylk3	-1.33297	0.00766939
Gm45833	-3.85185	0.00652459
Sult5a1	-1.13665	0.0290132
Ldlr	-1.04422	1.14207e-19
Scn3b	-1.20652	4.79108e-15
Nnmt	-1.24254	0.0209774
Sln	-2.19846	0.0389886
Tnfaip8l3	-1.01973	3.1379e-06
Chrna5	-1.38884	4.94003e-07
C2cd4b	-1.15443	0.0447458
Hcrtr2	-1.00197	0.00369745
Ripply2	-1.00116	0.00665743
Ky	-1.05623	0.000241253
Spink8	-2.17113	8.45161e-13
Ngp	-3.57052	0.0127563
Stac	-1.92187	7.40815e-10
Cck	-1.03232	5.59936e-11
Ackr2	-1.44297	0.00149501
Tex13d	-4.17567	0.00110802
Frmd7	-1.22239	0.027843
Fgf16	-2.35525	0.000278294
Rtl3	-2.20828	4.44806e-07
Ppef1	-1.79157	0.0210953
